# Supplementary material for: Relational “Dance” Between Mother and Moderately Preterm Infant at 6 and 9 Months of Correct Age: Possible Risk and Protective Factors
Source: Healthcare (Basel). 2024 Nov 8;12(22):2231. doi: 10.3390/healthcare12222231 (PMC11593660; doi:10.3390/healthcare12222231)
Supplement: Supplementary file 1 [file healthcare-12-02231-s001.zip]

Archive with 1 entries (1 files):
- healthcare-3289932-supplementary.pdf
